# Supplementary material for: Prognathodes basabei, a new species of butterflyfish (Perciformes, Chaetodontidae) from the Hawaiian Archipelago
Source: Zookeys. 2016 Sep 6;(614):137–52. doi: 10.3897/zookeys.614.10200 (PMC5027661; doi:10.3897/zookeys.614.10200)
Supplement: XML Treatment for Prognathodes basabei [file zookeys.614.10200-treatment1.xml]

<!DOCTYPE tp:taxon-treatment
  PUBLIC "-//TaxonX//DTD Taxonomic Treatment Publishing DTD v0 20100105//EN" "tax-treatment-NSO.dtd">
<tp:taxon-treatment xmlns:tp="http://www.plazi.org/taxpub"><tp:treatment-meta><kwd-group><label>Taxon classification</label><kwd><named-content content-type="kingdom">Animalia</named-content></kwd><kwd><named-content content-type="order">Perciformes</named-content></kwd><kwd><named-content content-type="family">Chaetodontidae</named-content></kwd></kwd-group><mixed-citation publication-type="journal"><person-group><name><surname>Pyle</surname><given-names>Richard L.</given-names></name><name><surname>Kosaki</surname><given-names>Randall K.</given-names></name></person-group><article-title><italic><tp:taxon-name><tp:taxon-name-part taxon-name-part-type="genus">Prognathodes</tp:taxon-name-part> <tp:taxon-name-part taxon-name-part-type="species">basabei</tp:taxon-name-part></tp:taxon-name></italic>, a new species of butterflyfish (<tp:taxon-name><tp:taxon-name-part taxon-name-part-type="order">Perciformes</tp:taxon-name-part></tp:taxon-name>, <tp:taxon-name><tp:taxon-name-part taxon-name-part-type="family">Chaetodontidae</tp:taxon-name-part></tp:taxon-name>) from the Hawaiian Archipelago</article-title><source>Zookeys</source><day>6</day><month>9</month><year>2016</year><volume>2016</volume><issue>614</issue><fpage>137</fpage><lpage>152</lpage><pub-id pub-id-type="doi">10.3897/zookeys.614.10200</pub-id></mixed-citation></tp:treatment-meta><tp:nomenclature><tp:taxon-name>
            <tp:taxon-name-part taxon-name-part-type="genus">Prognathodes</tp:taxon-name-part>
            <tp:taxon-name-part taxon-name-part-type="species">basabei</tp:taxon-name-part>
            <object-id xmlns:xlink="http://www.w3.org/1999/xlink" content-type="zoobank" xlink:type="simple">http://zoobank.org/A843AA98-2312-4E9E-B1EC-E28B5478085E</object-id>
          </tp:taxon-name><tp:taxon-authority>Pyle &amp; Kosaki</tp:taxon-authority><tp:taxon-status xmlns:xlink="http://www.w3.org/1999/xlink" xlink:type="simple">sp. n.</tp:taxon-status><xref ref-type="fig" rid="F1">Figs 1</xref><xref ref-type="fig" rid="F2">, 2</xref><xref ref-type="fig" rid="F3">, 3</xref><xref ref-type="fig" rid="F4">, 4</xref><xref ref-type="fig" rid="F5">, 5</xref><tp:nomenclature-citation-list><tp:nomenclature-citation><tp:taxon-name><tp:taxon-name-part taxon-name-part-type="genus">Prognathodes</tp:taxon-name-part></tp:taxon-name><comment> sp. 1; <xref ref-type="bibr" rid="B1">Allen et al. 1998</xref>: 250.</comment></tp:nomenclature-citation><tp:nomenclature-citation><tp:taxon-name><tp:taxon-name-part taxon-name-part-type="genus">Prognathodes</tp:taxon-name-part> “<tp:taxon-name-part taxon-name-part-type="species">basabei</tp:taxon-name-part>”</tp:taxon-name><comment>; <xref ref-type="bibr" rid="B25">Randall 2007</xref>: 291.</comment></tp:nomenclature-citation></tp:nomenclature-citation-list></tp:nomenclature><tp:treatment-sec sec-type="type locality" id="SECID0ENLAC"><title>Type locality.</title><p>Northwestern Hawaiian Islands, Pearl and Hermes Atoll, southwest side, “<tp:taxon-name><tp:taxon-name-part taxon-name-part-type="genus">Prognathodes</tp:taxon-name-part></tp:taxon-name> Point”, <named-content xmlns:xlink="http://www.w3.org/1999/xlink" content-type="dwc:verbatimCoordinates" xlink:type="simple"><named-content content-type="geo-json" specific-use="{&#34;type&#34;:&#34;Point&#34;,&#34;coordinates&#34;:[-175.985900,27.764100]}" id="NCID0E3LAC" xlink:type="simple">27.7641°N, 175.9859°W</named-content></named-content>.</p></tp:treatment-sec><tp:treatment-sec sec-type="Holotype" id="SECID0EBMAC"><title>Holotype.</title><p>
            <named-content xmlns:xlink="http://www.w3.org/1999/xlink" content-type="dwc:institutional_code" xlink:type="simple">BPBM</named-content> 41290, female, GenBank <ext-link xmlns:xlink="http://www.w3.org/1999/xlink" ext-link-type="gen" xlink:href="KX783257" xlink:type="simple">KX783257</ext-link>, Barcode of Life PROBA001-16, 93.4 mm <abbrev xmlns:xlink="http://www.w3.org/1999/xlink" xlink:title="Standard length" id="ABBRID0EPMAC" xlink:type="simple">SL</abbrev>, Northwestern Hawaiian Islands, Pearl and Hermes Atoll, southwest side, “<tp:taxon-name><tp:taxon-name-part taxon-name-part-type="genus">Prognathodes</tp:taxon-name-part></tp:taxon-name> Point”, <named-content xmlns:xlink="http://www.w3.org/1999/xlink" content-type="dwc:verbatimCoordinates" xlink:type="simple"><named-content content-type="geo-json" specific-use="{&#34;type&#34;:&#34;Point&#34;,&#34;coordinates&#34;:[-175.985900,27.764100]}" id="NCID0E6MAC" xlink:type="simple">27.7641°N, 175.9859°W</named-content></named-content>, 61 m, 13 September 2015, R. L. Pyle, aboard <abbrev xmlns:xlink="http://www.w3.org/1999/xlink" xlink:title="U.S. National Oceanic and Atmospheric Administration" id="ABBRID0EENAC" xlink:type="simple">NOAA</abbrev> ship <italic>Hi‘ialakai</italic> (Cruise: HA-15-05), hand nets, under limestone ledge (ancient seashore). Collected as part of a group of three associated individuals (along with <named-content xmlns:xlink="http://www.w3.org/1999/xlink" content-type="dwc:institutional_code" xlink:type="simple">CAS</named-content> 242132 and <named-content xmlns:xlink="http://www.w3.org/1999/xlink" content-type="dwc:institutional_code" xlink:type="simple">USNM</named-content> 440272).</p></tp:treatment-sec><tp:treatment-sec sec-type="Paratypes" id="SECID0EEOAC"><title>Paratypes.</title><p>
            <named-content xmlns:xlink="http://www.w3.org/1999/xlink" content-type="dwc:institutional_code" xlink:type="simple">BPBM</named-content> 41285, 3 specimens: 97.7–106.3 mm <abbrev xmlns:xlink="http://www.w3.org/1999/xlink" xlink:title="Standard length" id="ABBRID0ENOAC" xlink:type="simple">SL</abbrev>, same location, habitat, collector, vessel and collecting method as holotype, 55 m, 17 August 2009, Cruise: HI-09-06; <named-content xmlns:xlink="http://www.w3.org/1999/xlink" content-type="dwc:institutional_code" xlink:type="simple">CAS</named-content> 242132, GenBank <ext-link xmlns:xlink="http://www.w3.org/1999/xlink" ext-link-type="gen" xlink:href="KX783255" xlink:type="simple">KX783255</ext-link>, Barcode of Life PROBA003-16, 102.5 <!--PageBreak-->mm <abbrev xmlns:xlink="http://www.w3.org/1999/xlink" xlink:title="Standard length" id="ABBRID0EGPAC" xlink:type="simple">SL</abbrev>, same location, depth, habitat, collector, vessel, cruise and collecting method as holotype, 14 September 2015; <named-content xmlns:xlink="http://www.w3.org/1999/xlink" content-type="dwc:institutional_code" xlink:type="simple">USNM</named-content> 440272, GenBank <ext-link xmlns:xlink="http://www.w3.org/1999/xlink" ext-link-type="gen" xlink:href="KX783256" xlink:type="simple">KX783256</ext-link>, Barcode of Life PROBA002-16, same data as holotype.</p></tp:treatment-sec><tp:treatment-sec sec-type="Non-type specimen" id="SECID0E1PAC"><title>Non-type specimen.</title><p>
            <named-content xmlns:xlink="http://www.w3.org/1999/xlink" content-type="dwc:institutional_code" xlink:type="simple">BPBM</named-content> 38441, 82 mm <abbrev xmlns:xlink="http://www.w3.org/1999/xlink" xlink:title="Standard length" id="ABBRID0EEAAE" xlink:type="simple">SL</abbrev>, Hawaiian Islands, O‘ahu, south shore, 116 m, 31 May 1998, R. L. Pyle, hand nets, along limestone ledge (specimen died in captivity and partially deteriorated).</p></tp:treatment-sec><tp:treatment-sec sec-type="diagnosis" id="SECID0ELAAE"><title>Diagnosis.</title><p>A species of <italic><tp:taxon-name><tp:taxon-name-part taxon-name-part-type="genus">Prognathodes</tp:taxon-name-part></tp:taxon-name></italic> (<italic>sensu</italic> <xref ref-type="bibr" rid="B31">Smith et al. 2003</xref>) distinguished by the following combination of characters: dorsal-fin soft rays 21 or 22; anal-fin soft rays 16 or 17; head 2.63–2.80 in <abbrev xmlns:xlink="http://www.w3.org/1999/xlink" xlink:title="Standard length" id="ABBRID0E5AAE" xlink:type="simple">SL</abbrev>; body depth 1.58–1.69 in <abbrev xmlns:xlink="http://www.w3.org/1999/xlink" xlink:title="Standard length" id="ABBRID0EFBAE" xlink:type="simple">SL</abbrev>; pelvic-fin spine length 3.63–4.07 in <abbrev xmlns:xlink="http://www.w3.org/1999/xlink" xlink:title="Standard length" id="ABBRID0EMBAE" xlink:type="simple">SL</abbrev>; color in life pale yellow dorsally fading to white ventrally (sometimes entirely white) with three black bands with narrow white margins on each side of the body, the first band originating at and including the first dorsal-fin spine, extending diagonally to the eye and continuing horizontally as an orangish brown stripe from the eye to the tip of the snout, the second band originating at and including the fourth to sixth dorsal-fin spines, extending vertically at a slightly posterior angle to the ventral surface of the abdomen just anterior to the anus, tapering slightly and curving slightly posteriorly below the pectoral fin, and the third band originating at and including the last four to five dorsal-fin spines and first four to five dorsal-fin soft rays, extending vertically at a slightly posterior angle to and including the first several anal-fin soft rays, a narrow orange band on the dorso-posterior margin of the operculum, extending ventrally the posterior angle of the operculum, an oblong orange spot with some dark pigmentation on the upper <!--PageBreak-->one-third of the pectoral-fin axis, pelvic fins white on the spine and anterior one-third of fin, and bright orange on the posterior two-thirds of fin, a bright orange submarginal band with narrow white posterior margin extending along the posterior margins of the soft portions of the dorsal and anal fins, and continuing across the caudal peduncle.</p></tp:treatment-sec><tp:treatment-sec sec-type="description" id="SECID0EVBAE"><title>Description.</title><p>Dorsal fin XIII (XII in two paratypes),21 (22 in one paratype), last soft ray branched to base; anal fin III,16 (17 in one paratype), last soft ray branched to base; pectoral-fin rays 16 (15 in one paratype); pelvic-fin rays I,5; principal branched caudal rays 15, upper procurrent unbranched caudal rays 4, lower procurrent unbranched caudal rays 3; pored lateral-line scales 26 (24–28); scale rows above lateral line to origin of dorsal fin 10 (11 in all but one paratype); scale rows below lateral line to origin of anal fin 24 (21–27); gill rakers on upper limb 6, on lower limb 9 (10 in one paratype); vertebrae 24.</p><p>Body deep, the depth 1.58 (1.61–1.69) in <abbrev xmlns:xlink="http://www.w3.org/1999/xlink" xlink:title="Standard length" id="ABBRID0E3BAE" xlink:type="simple">SL</abbrev>, and compressed, the width 4.05 (3.80–4.33) in depth; head length 2.63 (2.65–2.80) in <abbrev xmlns:xlink="http://www.w3.org/1999/xlink" xlink:title="Standard length" id="ABBRID0EDCAE" xlink:type="simple">SL</abbrev>; snout produced, its length 2.35 (2.19–2.62) in head; orbit diameter 3.59 (3.50–3.83) in head; interorbital slightly convex, the least bony width 4.18 (3.85–4.28) in head; least depth of caudal peduncle 4.33 (4.00–4.33) in head.</p><p>Mouth small, the upper jaw 2.77 in head, slightly diagonal, the gape forming an angle of about 20° to the horizontal, the upper jaw slightly protruding; teeth in jaws densely setiform, the longest 7.8 in orbit diameter; nostrils anterior to the eye horizontally in line with the top of the iris, the anterior in a short membranous tube with a well-developed posterior flap, the posterior slightly larger, ovate, with a low fleshy rim. Lower edge of lacrimal smooth; margin of preopercle finely serrate; margins of other opercular bones smooth.</p><p>Lateral line forming a broad arc, ending below the base of the third to fifth soft dorsal ray and within the second black band on the body. Scales ctenoid, moderately large on body except for chest and near origins of dorsal and anal fins, where small; head fully scaled except anterior portions of both jaws and around nostrils, the scales on the head small; scales on fleshy sheath surrounding base of dorsal and anal fins moderately large anteriorly and proximally, reducing in size posteriorly and distally; scales on caudal peduncle and covering base of caudal fin small.</p><p>Origin of dorsal fin slightly posterior to upper end of gill opening, its base 1.45 (1.43–1.52) in <abbrev xmlns:xlink="http://www.w3.org/1999/xlink" xlink:title="Standard length" id="ABBRID0EOCAE" xlink:type="simple">SL</abbrev>; first dorsal-fin spine the shortest, its length 3.09 (2.49–3.68) in head; second dorsal-fin spine 1.27 (1.42–1.98, broken in one paratype) in head; third dorsal-fin spine the longest, its length 0.93 (0.94–1.11, broken in one paratype) in head; fourth dorsal-fin spine nearly as long as the third, its length 1.04 (1.03–1.13, broken in one paratype, deformed in one paratype) in head; fifth dorsal-fin spine shorter, its length 1.20 (1.14–1.23, broken in one paratype) in head; dorsal-fin spines progressively shorter posteriorly, the last 1.80 (1.80–2.06) in head; membranes between anterior dorsal-fin spines deeply incised, progressively less so posteriorly; first dorsal-fin soft ray the longest, approximately the same length as the last dorsal-fin spine, 1.80 (1.70–1.88) in head, dorsal-fin soft rays progressively shorter posteriorly; first anal-fin spine the shortest, its length 2.54 (2.44–3.10) in head; second anal-fin spine the longest, its length 1.31 (1.16–1.31) in head; third anal-fin spine 1.52 (1.39–1.62) in head; <!--PageBreak-->first anal-fin soft ray the longest, its length 1.35 (1.39–1.62) in head, anal-fin soft rays progressively shorter posteriorly; caudal fin slightly convex with a slight concavity at the mid-line, its length 1.79 (1.83–2.00) in head; pectoral fins 1.37 (1.26–1.43) in head; pelvic spine 1.38 (1.36–1.51) in head; first soft ray of pelvic fin with a filamentous extension, its length 1.08 (1.19, broken in all but one paratype) in head.</p><p>Color in life as in Figures <xref ref-type="fig" rid="F1">1</xref>–<xref ref-type="fig" rid="F5">5</xref>. Body pale yellow dorsally fading to white ventrally and on the thorax and lower head (color of body sometimes lacking pale yellow coloration); three prominent black bands on each side of the body with narrow white margins, the first band originating at and including the first dorsal-fin spine, extending diagonally to the eye and continuing horizontally as an orangish brown stripe from the eye to the tip of the snout, the second band originating at and including the fourth to sixth dorsal-fin spines, extending vertically at a slightly posterior angle to the ventral surface of the abdomen just anterior to the anus, tapering slightly and curving slightly posteriorly below the pectoral fin, and the third band originating at and including last four to five dorsal-fin spines and first four to five soft dorsal rays, extending vertically at a slightly posterior angle to and including the first several anal soft rays, the bands becoming dark orangish brown distally on the dorsal fin; a narrow orangish brown stripe extending from the dorsal side of the snout broadening dorsally on the nape to a point just above the interorbital space, becoming darker dorsally; a narrow orange band on the dorso-posterior margin of the operculum, extending ventrally to the posterior angle of the operculum, an oblong orange spot with some dark pigmentation on <!--PageBreak-->the upper one-third of the pectoral-fin axis; pelvic fins white on the spine and anterior one-third of fin, and bright orange on the posterior two-thirds of fin; a bright orange submarginal band with narrow white posterior margin extending along the posterior margins of the soft portions of the dorsal and anal fins and continuing across the caudal peduncle; caudal fin and pectoral fins translucent.</p><fig id="F1" position="float" orientation="portrait"><label>Figure 1.</label><caption><p>Holotype of <italic><tp:taxon-name><tp:taxon-name-part taxon-name-part-type="genus">Prognathodes</tp:taxon-name-part> <tp:taxon-name-part taxon-name-part-type="species">basabei</tp:taxon-name-part></tp:taxon-name></italic> (<named-content xmlns:xlink="http://www.w3.org/1999/xlink" content-type="dwc:institutional_code" xlink:type="simple">BPBM</named-content> 41290), collected at a depth of 61 m off Pearl and Hermes Atoll, Northwestern Hawaiian Islands. Photo by R. L. Pyle.</p></caption><graphic xmlns:xlink="http://www.w3.org/1999/xlink" xlink:href="zookeys-614-137-g001.jpg" position="float" orientation="portrait" xlink:type="simple" id="oo_101666.jpg"/></fig><fig id="F2" position="float" orientation="portrait"><label>Figure 2.</label><caption><p>Paratype of <italic><tp:taxon-name><tp:taxon-name-part taxon-name-part-type="genus">Prognathodes</tp:taxon-name-part> <tp:taxon-name-part taxon-name-part-type="species">basabei</tp:taxon-name-part></tp:taxon-name></italic> (<named-content xmlns:xlink="http://www.w3.org/1999/xlink" content-type="dwc:institutional_code" xlink:type="simple">BPBM</named-content> 41285-1), collected at a depth of 55 m off Pearl and Hermes Atoll, Northwestern Hawaiian Islands. Photo by R. L. Pyle.</p></caption><graphic xmlns:xlink="http://www.w3.org/1999/xlink" xlink:href="zookeys-614-137-g002.jpg" position="float" orientation="portrait" xlink:type="simple" id="oo_101667.jpg"/></fig><fig id="F3" position="float" orientation="portrait"><label>Figure 3.</label><caption><p>
          <italic><tp:taxon-name><tp:taxon-name-part taxon-name-part-type="genus">Prognathodes</tp:taxon-name-part> <tp:taxon-name-part taxon-name-part-type="species">basabei</tp:taxon-name-part></tp:taxon-name></italic> at a depth of approximately 55 m off Pearl and Hermes Atoll, Northwestern Hawaiian Islands. Photo by G. McFall.</p></caption><graphic xmlns:xlink="http://www.w3.org/1999/xlink" xlink:href="zookeys-614-137-g003.jpg" position="float" orientation="portrait" xlink:type="simple" id="oo_101668.jpg"/></fig><fig id="F4" position="float" orientation="portrait"><label>Figure 4.</label><caption><p>
          <italic><tp:taxon-name><tp:taxon-name-part taxon-name-part-type="genus">Prognathodes</tp:taxon-name-part> <tp:taxon-name-part taxon-name-part-type="species">basabei</tp:taxon-name-part></tp:taxon-name></italic> at a depth of 90 m off Pearl and Hermes Atoll, Northwestern Hawaiian Islands. Photo by R. L. Pyle.</p></caption><graphic xmlns:xlink="http://www.w3.org/1999/xlink" xlink:href="zookeys-614-137-g004.jpg" position="float" orientation="portrait" xlink:type="simple" id="oo_101671.jpg"/></fig><fig id="F5" position="float" orientation="portrait"><label>Figure 5.</label><caption><p>A group of three <italic><tp:taxon-name><tp:taxon-name-part taxon-name-part-type="genus">Prognathodes</tp:taxon-name-part> <tp:taxon-name-part taxon-name-part-type="species">basabei</tp:taxon-name-part></tp:taxon-name></italic> at a depth of 90 m off Pearl and Hermes Atoll, Northwestern Hawaiian Islands. Photo by R. L. Pyle.</p></caption><graphic xmlns:xlink="http://www.w3.org/1999/xlink" xlink:href="zookeys-614-137-g005.jpg" position="float" orientation="portrait" xlink:type="simple" id="oo_101673.jpg"/></fig><fig id="F6" position="float" orientation="portrait"><label>Figure 6.</label><caption><p>
          <italic><tp:taxon-name><tp:taxon-name-part taxon-name-part-type="genus">Prognathodes</tp:taxon-name-part> <tp:taxon-name-part taxon-name-part-type="species">guezei</tp:taxon-name-part></tp:taxon-name></italic> at a depth of 117 m off Sodwana Bay, South Africa. Photo by R. L. Pyle.</p></caption><graphic xmlns:xlink="http://www.w3.org/1999/xlink" xlink:href="zookeys-614-137-g006.jpg" position="float" orientation="portrait" xlink:type="simple" id="oo_101675.jpg"/></fig><p>Color in alcohol similar to life color, except body a uniform dull yellow, bands dark brown, and orange areas pale brown.</p><p>A single juvenile, about 25 mm <abbrev xmlns:xlink="http://www.w3.org/1999/xlink" xlink:title="Standard length" id="ABBRID0EYHAE" xlink:type="simple">SL</abbrev>, was observed by RLP at a depth of 120 m during a dive off Pearl Harbor, O‘ahu on 16 August 1998. The general body shape and color pattern were the same as for adults.</p><p>Morphometric data for selected characters of type specimens are provided in Table <xref ref-type="table" rid="T1">1</xref>.</p><table-wrap id="T1" position="float" orientation="portrait"><label>Table 1.</label><caption><p>Morphometric and meristic data for selected characters of type specimens of <italic><tp:taxon-name><tp:taxon-name-part taxon-name-part-type="genus">Prognathodes</tp:taxon-name-part> <tp:taxon-name-part taxon-name-part-type="species">basabei</tp:taxon-name-part></tp:taxon-name></italic>. Values of morphometric data (other than <abbrev xmlns:xlink="http://www.w3.org/1999/xlink" xlink:title="Total length" id="ABBRID0EYIAE" xlink:type="simple">TL</abbrev> and <abbrev xmlns:xlink="http://www.w3.org/1999/xlink" xlink:title="Standard length" id="ABBRID0E6IAE" xlink:type="simple">SL</abbrev>) are represented as % of <abbrev xmlns:xlink="http://www.w3.org/1999/xlink" xlink:title="Standard length" id="ABBRID0EGJAE" xlink:type="simple">SL</abbrev>.</p></caption><table id="TID0E2GAG" rules="all"><tbody><tr><th rowspan="1" colspan="1"/><th rowspan="1" colspan="1">Holotype</th><th rowspan="1" colspan="5">Paratypes</th></tr><tr><th rowspan="1" colspan="1">Morphometrics</th><th rowspan="1" colspan="1">
                    <named-content xmlns:xlink="http://www.w3.org/1999/xlink" content-type="dwc:institutional_code" xlink:type="simple">BPBM</named-content> 41290</th><th rowspan="1" colspan="1">
                    <named-content xmlns:xlink="http://www.w3.org/1999/xlink" content-type="dwc:institutional_code" xlink:type="simple">BPBM</named-content> 41285-1</th><th rowspan="1" colspan="1">
                    <named-content xmlns:xlink="http://www.w3.org/1999/xlink" content-type="dwc:institutional_code" xlink:type="simple">BPBM</named-content> 41285-2</th><th rowspan="1" colspan="1">
                    <named-content xmlns:xlink="http://www.w3.org/1999/xlink" content-type="dwc:institutional_code" xlink:type="simple">BPBM</named-content> 41285-3</th><th rowspan="1" colspan="1">
                    <named-content xmlns:xlink="http://www.w3.org/1999/xlink" content-type="dwc:institutional_code" xlink:type="simple">CAS</named-content> 242132</th><th rowspan="1" colspan="1">
                    <named-content xmlns:xlink="http://www.w3.org/1999/xlink" content-type="dwc:institutional_code" xlink:type="simple">USNM</named-content> 440272</th></tr><tr><th rowspan="1" colspan="1">Sex</th><th rowspan="1" colspan="1">Female</th><th rowspan="1" colspan="1">Female</th><th rowspan="1" colspan="1">Male</th><th rowspan="1" colspan="1">Male</th><th rowspan="1" colspan="1">Male</th><th rowspan="1" colspan="1">Male</th></tr><tr><td rowspan="1" colspan="1">
              <abbrev xmlns:xlink="http://www.w3.org/1999/xlink" id="ABBRID0ERMAE" xlink:type="simple"><def><p> Total length </p></def>(TL)</abbrev> in mm</td><td rowspan="1" colspan="1">113.2</td><td rowspan="1" colspan="1">125.5</td><td rowspan="1" colspan="1">123.1</td><td rowspan="1" colspan="1">117.8</td><td rowspan="1" colspan="1">122.5</td><td rowspan="1" colspan="1">119.6</td></tr><tr><td rowspan="1" colspan="1">
              <abbrev xmlns:xlink="http://www.w3.org/1999/xlink" id="ABBRID0EVNAE" xlink:type="simple"><def><p> Standard length </p></def>(SL)</abbrev> in mm</td><td rowspan="1" colspan="1">93.4</td><td rowspan="1" colspan="1">106.3</td><td rowspan="1" colspan="1">102.2</td><td rowspan="1" colspan="1">97.7</td><td rowspan="1" colspan="1">102.5</td><td rowspan="1" colspan="1">99.8</td></tr><tr><td rowspan="1" colspan="1">Head length</td><td rowspan="1" colspan="1">38</td><td rowspan="1" colspan="1">36</td><td rowspan="1" colspan="1">38</td><td rowspan="1" colspan="1">38</td><td rowspan="1" colspan="1">36</td><td rowspan="1" colspan="1">38</td></tr><tr><td rowspan="1" colspan="1">Body depth</td><td rowspan="1" colspan="1">63</td><td rowspan="1" colspan="1">59</td><td rowspan="1" colspan="1">60</td><td rowspan="1" colspan="1">62</td><td rowspan="1" colspan="1">62</td><td rowspan="1" colspan="1">62</td></tr><tr><td rowspan="1" colspan="1">Body width</td><td rowspan="1" colspan="1">16</td><td rowspan="1" colspan="1">14</td><td rowspan="1" colspan="1">16</td><td rowspan="1" colspan="1">14</td><td rowspan="1" colspan="1">16</td><td rowspan="1" colspan="1">16</td></tr><tr><td rowspan="1" colspan="1">Snout length</td><td rowspan="1" colspan="1">16</td><td rowspan="1" colspan="1">16</td><td rowspan="1" colspan="1">17</td><td rowspan="1" colspan="1">17</td><td rowspan="1" colspan="1">15</td><td rowspan="1" colspan="1">14</td></tr><tr><td rowspan="1" colspan="1">Predorsal length</td><td rowspan="1" colspan="1">48</td><td rowspan="1" colspan="1">43</td><td rowspan="1" colspan="1">44</td><td rowspan="1" colspan="1">42</td><td rowspan="1" colspan="1">45</td><td rowspan="1" colspan="1">46</td></tr><tr><td rowspan="1" colspan="1">Preanal length</td><td rowspan="1" colspan="1">75</td><td rowspan="1" colspan="1">75</td><td rowspan="1" colspan="1">77</td><td rowspan="1" colspan="1">73</td><td rowspan="1" colspan="1">76</td><td rowspan="1" colspan="1">77</td></tr><tr><td rowspan="1" colspan="1">Base of dorsal fin</td><td rowspan="1" colspan="1">69</td><td rowspan="1" colspan="1">66</td><td rowspan="1" colspan="1">66</td><td rowspan="1" colspan="1">68</td><td rowspan="1" colspan="1">68</td><td rowspan="1" colspan="1">70</td></tr><tr><td rowspan="1" colspan="1">Base of anal fin</td><td rowspan="1" colspan="1">33</td><td rowspan="1" colspan="1">32</td><td rowspan="1" colspan="1">31</td><td rowspan="1" colspan="1">33</td><td rowspan="1" colspan="1">32</td><td rowspan="1" colspan="1">30</td></tr><tr><td rowspan="1" colspan="1">Orbit diameter</td><td rowspan="1" colspan="1">11</td><td rowspan="1" colspan="1">9.8</td><td rowspan="1" colspan="1">11</td><td rowspan="1" colspan="1">9.8</td><td rowspan="1" colspan="1">9.9</td><td rowspan="1" colspan="1">11</td></tr><tr><td rowspan="1" colspan="1">Interorbital Width</td><td rowspan="1" colspan="1">9.1</td><td rowspan="1" colspan="1">9.1</td><td rowspan="1" colspan="1">8.8</td><td rowspan="1" colspan="1">9.0</td><td rowspan="1" colspan="1">9</td><td rowspan="1" colspan="1">10</td></tr><tr><td rowspan="1" colspan="1">Caudal Peduncle Depth</td><td rowspan="1" colspan="1">8.8</td><td rowspan="1" colspan="1">9.0</td><td rowspan="1" colspan="1">8.7</td><td rowspan="1" colspan="1">8.9</td><td rowspan="1" colspan="1">8.5</td><td rowspan="1" colspan="1">8.7</td></tr><tr><td rowspan="1" colspan="1">Pelvic Spine</td><td rowspan="1" colspan="1">28</td><td rowspan="1" colspan="1">25</td><td rowspan="1" colspan="1">25</td><td rowspan="1" colspan="1">26</td><td rowspan="1" colspan="1">26.3</td><td rowspan="1" colspan="1">25</td></tr><tr><td rowspan="1" colspan="1">Pelvic Fin</td><td rowspan="1" colspan="1">35</td><td rowspan="1" colspan="1">-</td><td rowspan="1" colspan="1">-</td><td rowspan="1" colspan="1">32</td><td rowspan="1" colspan="1">-</td><td rowspan="1" colspan="1">-</td></tr><tr><td rowspan="1" colspan="1">First Dorsal Spine length</td><td rowspan="1" colspan="1">12</td><td rowspan="1" colspan="1">12</td><td rowspan="1" colspan="1">13</td><td rowspan="1" colspan="1">10</td><td rowspan="1" colspan="1">14</td><td rowspan="1" colspan="1">11</td></tr><tr><td rowspan="1" colspan="1">Second Dorsal Spine length</td><td rowspan="1" colspan="1">30</td><td rowspan="1" colspan="1">25</td><td rowspan="1" colspan="1">broken</td><td rowspan="1" colspan="1">27</td><td rowspan="1" colspan="1">18</td><td rowspan="1" colspan="1">23</td></tr><tr><td rowspan="1" colspan="1">Third Dorsal Spine length</td><td rowspan="1" colspan="1">41</td><td rowspan="1" colspan="1">38</td><td rowspan="1" colspan="1">broken</td><td rowspan="1" colspan="1">39</td><td rowspan="1" colspan="1">38</td><td rowspan="1" colspan="1">34</td></tr><tr><td rowspan="1" colspan="1">Fourth Dorsal Spine length</td><td rowspan="1" colspan="1">37</td><td rowspan="1" colspan="1">35</td><td rowspan="1" colspan="1">damaged</td><td rowspan="1" colspan="1">37</td><td rowspan="1" colspan="1">broken</td><td rowspan="1" colspan="1">33</td></tr><tr><td rowspan="1" colspan="1">Fifth Dorsal Spine length</td><td rowspan="1" colspan="1">32</td><td rowspan="1" colspan="1">32</td><td rowspan="1" colspan="1">31</td><td rowspan="1" colspan="1">31</td><td rowspan="1" colspan="1">broken</td><td rowspan="1" colspan="1">31</td></tr><tr><td rowspan="1" colspan="1">Last Dorsal Spine length</td><td rowspan="1" colspan="1">21</td><td rowspan="1" colspan="1">19</td><td rowspan="1" colspan="1">21</td><td rowspan="1" colspan="1">21</td><td rowspan="1" colspan="1">17</td><td rowspan="1" colspan="1">18</td></tr><tr><td rowspan="1" colspan="1">Longest Dorsal Ray length</td><td rowspan="1" colspan="1">21</td><td rowspan="1" colspan="1">21</td><td rowspan="1" colspan="1">22</td><td rowspan="1" colspan="1">21</td><td rowspan="1" colspan="1">21</td><td rowspan="1" colspan="1">20</td></tr><tr><td rowspan="1" colspan="1">First Anal Spine length</td><td rowspan="1" colspan="1">15</td><td rowspan="1" colspan="1">13</td><td rowspan="1" colspan="1">12</td><td rowspan="1" colspan="1">13</td><td rowspan="1" colspan="1">15</td><td rowspan="1" colspan="1">13</td></tr><tr><td rowspan="1" colspan="1">Second Anal Spine length</td><td rowspan="1" colspan="1">29</td><td rowspan="1" colspan="1">29</td><td rowspan="1" colspan="1">30</td><td rowspan="1" colspan="1">29</td><td rowspan="1" colspan="1">31</td><td rowspan="1" colspan="1">29</td></tr><tr><td rowspan="1" colspan="1">Third Anal Spine length</td><td rowspan="1" colspan="1">25</td><td rowspan="1" colspan="1">26</td><td rowspan="1" colspan="1">23</td><td rowspan="1" colspan="1">26</td><td rowspan="1" colspan="1">24</td><td rowspan="1" colspan="1">26</td></tr><tr><td rowspan="1" colspan="1">Longest anal ray length</td><td rowspan="1" colspan="1">28</td><td rowspan="1" colspan="1">26</td><td rowspan="1" colspan="1">24</td><td rowspan="1" colspan="1">26</td><td rowspan="1" colspan="1">23</td><td rowspan="1" colspan="1">23</td></tr><tr><td rowspan="1" colspan="1">Caudal fin length</td><td rowspan="1" colspan="1">21</td><td rowspan="1" colspan="1">18</td><td rowspan="1" colspan="1">20</td><td rowspan="1" colspan="1">21</td><td rowspan="1" colspan="1">20</td><td rowspan="1" colspan="1">20</td></tr><tr><td rowspan="1" colspan="1">Pectoral fin length</td><td rowspan="1" colspan="1">28</td><td rowspan="1" colspan="1">25</td><td rowspan="1" colspan="1">27</td><td rowspan="1" colspan="1">27</td><td rowspan="1" colspan="1">28</td><td rowspan="1" colspan="1">27</td></tr><tr><td rowspan="1" colspan="1">
              <bold>Meristics</bold>
            </td><td rowspan="1" colspan="1"/><td rowspan="1" colspan="1"/><td rowspan="1" colspan="1"/><td rowspan="1" colspan="1"/><td rowspan="1" colspan="1"/><td rowspan="1" colspan="1"/></tr><tr><td rowspan="1" colspan="1">Dorsal Spines</td><td rowspan="1" colspan="1">XIII</td><td rowspan="1" colspan="1">XIII</td><td rowspan="1" colspan="1">XII</td><td rowspan="1" colspan="1">XII</td><td rowspan="1" colspan="1">XIII</td><td rowspan="1" colspan="1">XIII</td></tr><tr><td rowspan="1" colspan="1">Dorsal rays</td><td rowspan="1" colspan="1">21</td><td rowspan="1" colspan="1">21</td><td rowspan="1" colspan="1">22</td><td rowspan="1" colspan="1">21</td><td rowspan="1" colspan="1">21</td><td rowspan="1" colspan="1">21</td></tr><tr><td rowspan="1" colspan="1">Anal Spines</td><td rowspan="1" colspan="1">3</td><td rowspan="1" colspan="1">3</td><td rowspan="1" colspan="1">3</td><td rowspan="1" colspan="1">3</td><td rowspan="1" colspan="1">3</td><td rowspan="1" colspan="1">3</td></tr><tr><td rowspan="1" colspan="1">Anal Rays</td><td rowspan="1" colspan="1">16</td><td rowspan="1" colspan="1">16</td><td rowspan="1" colspan="1">17</td><td rowspan="1" colspan="1">16</td><td rowspan="1" colspan="1">16</td><td rowspan="1" colspan="1">16</td></tr><tr><td rowspan="1" colspan="1">Pectoral Rays</td><td rowspan="1" colspan="1">16</td><td rowspan="1" colspan="1">15</td><td rowspan="1" colspan="1">16</td><td rowspan="1" colspan="1">16</td><td rowspan="1" colspan="1">16</td><td rowspan="1" colspan="1">16</td></tr><tr><td rowspan="1" colspan="1">Caudal Rays</td><td rowspan="1" colspan="1">22</td><td rowspan="1" colspan="1">22</td><td rowspan="1" colspan="1">22</td><td rowspan="1" colspan="1">22</td><td rowspan="1" colspan="1">22</td><td rowspan="1" colspan="1">22</td></tr><tr><td rowspan="1" colspan="1">Pored lateral line scales</td><td rowspan="1" colspan="1">26</td><td rowspan="1" colspan="1">28</td><td rowspan="1" colspan="1">25</td><td rowspan="1" colspan="1">24</td><td rowspan="1" colspan="1">24</td><td rowspan="1" colspan="1">27</td></tr><tr><td rowspan="1" colspan="1">Dorsal scale rows</td><td rowspan="1" colspan="1">10</td><td rowspan="1" colspan="1">10</td><td rowspan="1" colspan="1">11</td><td rowspan="1" colspan="1">11</td><td rowspan="1" colspan="1">11</td><td rowspan="1" colspan="1">11</td></tr><tr><td rowspan="1" colspan="1">Ventral scale rows</td><td rowspan="1" colspan="1">24</td><td rowspan="1" colspan="1">27</td><td rowspan="1" colspan="1">21</td><td rowspan="1" colspan="1">23</td><td rowspan="1" colspan="1">24</td><td rowspan="1" colspan="1">25</td></tr><tr><td rowspan="1" colspan="1">Gill rakers</td><td rowspan="1" colspan="1">6+9</td><td rowspan="1" colspan="1">6+9</td><td rowspan="1" colspan="1">6+9</td><td rowspan="1" colspan="1">6+10</td><td rowspan="1" colspan="1">13</td><td rowspan="1" colspan="1">13</td></tr></tbody></table></table-wrap></tp:treatment-sec><tp:treatment-sec sec-type="distribution" id="SECID0EGIAG"><title>Distribution.</title><p>
            <italic><tp:taxon-name><tp:taxon-name-part taxon-name-part-type="genus">Prognathodes</tp:taxon-name-part> <tp:taxon-name-part taxon-name-part-type="species">basabei</tp:taxon-name-part></tp:taxon-name></italic> has been observed or collected at depths of 45–187 m at several locations throughout the Hawaiian Archipelago, including both the main Hawaiian Islands (Hawai‘I, O‘ahu, Penguin Banks) and the <abbrev xmlns:xlink="http://www.w3.org/1999/xlink" id="ABBRID0EWIAG" xlink:type="simple"><def><p>Northwestern Hawaiian Islands </p></def>(NWHI</abbrev>; French Frigate Shoals, Lisianski, Pearl and Hermes Atoll, Midway Atoll, Kure Atoll). No observations of this species were made during 61 submersible dives or eight mixed-gas rebreather dives to appropriate depths at Johnston Atoll (<xref ref-type="bibr" rid="B24">Randall et al. 1985</xref>; <xref ref-type="bibr" rid="B33">Wagner et al. 2014</xref>), nor has any similar fish been observed or collected anywhere in the central or eastern Pacific. Thus, it appears that <italic><tp:taxon-name><tp:taxon-name-part taxon-name-part-type="genus">Prognathodes</tp:taxon-name-part> <tp:taxon-name-part taxon-name-part-type="species">basabei</tp:taxon-name-part></tp:taxon-name></italic> is endemic to the Hawaiian Archipelago (although further exploration of <abbrev xmlns:xlink="http://www.w3.org/1999/xlink" xlink:title="Mesophotic Coral Ecosystems" id="ABBRID0EOJAG" xlink:type="simple">MCEs</abbrev> in nearby regions may yet reveal its presence elsewhere). This is consistent with the observation that fish assemblages on deep coral reefs have proportionally more endemic species than on shallow reefs (<xref ref-type="bibr" rid="B21">Pyle 1996</xref>, <xref ref-type="bibr" rid="B15">Kane et al. 2014</xref>, <xref ref-type="bibr" rid="B16">Kosaki et al. 2016</xref>).</p></tp:treatment-sec><tp:treatment-sec sec-type="habitat" id="SECID0E5JAG"><title>Habitat.</title><p>
            <xref ref-type="bibr" rid="B23">Pyle and Chave (1994</xref>: 92) described the habitat for this species based on videotaped observations from submersibles as follows:</p><p>
            <italic>Eighteen (56%) of the observed [fish] were in areas of basalt substrata (e.g., basalt talus, blocky lava, lava tubes and pillows, basalt boulders), 13 (41 %) were in limestone habitats (primarily limestone holes and ledges), and one fish was sighted on a large (2-m diam.) water pipe. Four of the fish were in the vicinity of an unidentified antipatharian coral, three near</italic> <tp:taxon-name><tp:taxon-name-part taxon-name-part-type="genus">Cirrhipathes</tp:taxon-name-part> <tp:taxon-name-part taxon-name-part-type="species">spiralis</tp:taxon-name-part></tp:taxon-name> <italic>(Linnaeus), and one near</italic> <tp:taxon-name><tp:taxon-name-part taxon-name-part-type="genus">Antipathes</tp:taxon-name-part> <tp:taxon-name-part taxon-name-part-type="species">dichotoma</tp:taxon-name-part></tp:taxon-name> <italic>Pallas</italic>.</p><p>Subsequent observations of this species by divers and submersible dives, totaling several dozen individuals mostly off O‘ahu and various sites within the <abbrev xmlns:xlink="http://www.w3.org/1999/xlink" xlink:title="Northwestern Hawaiian Islands" id="ABBRID0EELAG" xlink:type="simple">NWHI</abbrev>, were all found in association with limestone ledges and discontinuities representing ancient shorelines (Figures <xref ref-type="fig" rid="F3">3</xref>–<xref ref-type="fig" rid="F5">5</xref>). In almost all cases, the fish were found underneath, inside of, or in close proximity to small undercut overhangs or caves, often swimming upside-down in association with the roof of the overhangs and caves. There are no obvious associations with other species, such as antipathinarian corals, other corals and sessile invertebrates, or particular fish species; although certain other fish species, such as than anthias <italic><tp:taxon-name><tp:taxon-name-part taxon-name-part-type="genus">Odontanthias</tp:taxon-name-part> <tp:taxon-name-part taxon-name-part-type="species">fuscipinnis</tp:taxon-name-part></tp:taxon-name></italic> (Jenkins, 1901) and the wrasse <italic><tp:taxon-name><tp:taxon-name-part taxon-name-part-type="genus">Bodianus</tp:taxon-name-part> <tp:taxon-name-part taxon-name-part-type="species">sanguineus</tp:taxon-name-part></tp:taxon-name></italic> (Jordan &amp; Evermann, 1903), tend to occupy the same depth and habitat.</p></tp:treatment-sec><tp:treatment-sec sec-type="etymology" id="SECID0EEMAG"><title>Etymology.</title><p>We take great pleasure in naming this species <italic><tp:taxon-name><tp:taxon-name-part taxon-name-part-type="species">basabei</tp:taxon-name-part></tp:taxon-name></italic>, in honor of Peter K. Basabe, long-time diver, aquarium fish collector and resident of Kona, Hawai‘i, both for his role in the collection of the first specimen of this new species in 1998, <!--PageBreak-->and more generally for his extensive contributions and assistance to many researchers (especially the authors) in the ichthyological community.</p></tp:treatment-sec><tp:treatment-sec sec-type="Morphological comparisons" id="SECID0EWMAG"><title>Morphological comparisons.</title><p>
            <italic><tp:taxon-name><tp:taxon-name-part taxon-name-part-type="genus">Prognathodes</tp:taxon-name-part> <tp:taxon-name-part taxon-name-part-type="species">basabei</tp:taxon-name-part></tp:taxon-name></italic> appears to be most similar in color and morphology to an undescribed <italic><tp:taxon-name><tp:taxon-name-part taxon-name-part-type="genus">Prognathodes</tp:taxon-name-part></tp:taxon-name></italic> species collected at a similar depth in Palau. These two species differ from each other in number of dorsal-fin soft rays (21–22 for <italic><tp:taxon-name><tp:taxon-name-part taxon-name-part-type="species">basabei</tp:taxon-name-part></tp:taxon-name></italic>, compared to 17–19 for the Palau species) and anal-fin soft rays (16–17, compared to 15). <italic><tp:taxon-name><tp:taxon-name-part taxon-name-part-type="genus">Prognathodes</tp:taxon-name-part> <tp:taxon-name-part taxon-name-part-type="species">basabei</tp:taxon-name-part></tp:taxon-name></italic> also has a smaller head (2.63–2.80 in <abbrev xmlns:xlink="http://www.w3.org/1999/xlink" xlink:title="Standard length" id="ABBRID0EBOAG" xlink:type="simple">SL</abbrev>, compared to 2.48–2.49 in <abbrev xmlns:xlink="http://www.w3.org/1999/xlink" xlink:title="Standard length" id="ABBRID0EIOAG" xlink:type="simple">SL</abbrev>), deeper body (1.58–1.69 in <abbrev xmlns:xlink="http://www.w3.org/1999/xlink" xlink:title="Standard length" id="ABBRID0EPOAG" xlink:type="simple">SL</abbrev>, compared to 1.71–1.76 in <abbrev xmlns:xlink="http://www.w3.org/1999/xlink" xlink:title="Standard length" id="ABBRID0EWOAG" xlink:type="simple">SL</abbrev>), and shorter pelvic-fin spine (3.63–4.07 in <abbrev xmlns:xlink="http://www.w3.org/1999/xlink" xlink:title="Standard length" id="ABBRID0E4OAG" xlink:type="simple">SL</abbrev>, compared to 4.18–4.46 in <abbrev xmlns:xlink="http://www.w3.org/1999/xlink" xlink:title="Standard length" id="ABBRID0EEPAG" xlink:type="simple">SL</abbrev>) than the Palau species. The two species also differ in certain aspects of life color. The anterior edge of the second black band of the Palau species originates at the third dorsal-fin spine, whereas this band originates on the fourth dorsal-fin spine in <italic><tp:taxon-name><tp:taxon-name-part taxon-name-part-type="genus">Prognathodes</tp:taxon-name-part> <tp:taxon-name-part taxon-name-part-type="species">basabei</tp:taxon-name-part></tp:taxon-name></italic>. Moreover, both of the dark bands on the Palau species are proportionally broader dorsally, tapering more substantially ventrally than in <italic><tp:taxon-name><tp:taxon-name-part taxon-name-part-type="genus">Prognathodes</tp:taxon-name-part> <tp:taxon-name-part taxon-name-part-type="species">basabei</tp:taxon-name-part></tp:taxon-name></italic>. Also, the orangish coloration on the pelvic fins and posterior margin of the soft dorsal and anal fins of the Palau species are much darker and brownish than in <italic><tp:taxon-name><tp:taxon-name-part taxon-name-part-type="genus">Prognathodes</tp:taxon-name-part> <tp:taxon-name-part taxon-name-part-type="species">basabei</tp:taxon-name-part></tp:taxon-name></italic>.</p><p>
            <italic><tp:taxon-name><tp:taxon-name-part taxon-name-part-type="genus">Prognathodes</tp:taxon-name-part> <tp:taxon-name-part taxon-name-part-type="species">basabei</tp:taxon-name-part></tp:taxon-name></italic> is also similar in color and morphology to <italic><tp:taxon-name><tp:taxon-name-part taxon-name-part-type="genus">Prognathodes</tp:taxon-name-part> <tp:taxon-name-part taxon-name-part-type="species">guezei</tp:taxon-name-part></tp:taxon-name></italic> from the western Indian Ocean. It differs from that species morphologically in number of dorsal-fin soft rays (21–22 for <italic><tp:taxon-name><tp:taxon-name-part taxon-name-part-type="species">basabei</tp:taxon-name-part></tp:taxon-name></italic>, compared to 20 for <italic><tp:taxon-name><tp:taxon-name-part taxon-name-part-type="species">guezei</tp:taxon-name-part></tp:taxon-name></italic>), head size (2.63–2.80 in <abbrev xmlns:xlink="http://www.w3.org/1999/xlink" xlink:title="Standard length" id="ABBRID0ETRAG" xlink:type="simple">SL</abbrev>, compared to 2.47–2.48 in <abbrev xmlns:xlink="http://www.w3.org/1999/xlink" xlink:title="Standard length" id="ABBRID0E1RAG" xlink:type="simple">SL</abbrev>), body depth (1.58–1.69 in <abbrev xmlns:xlink="http://www.w3.org/1999/xlink" xlink:title="Standard length" id="ABBRID0EBSAG" xlink:type="simple">SL</abbrev>, compared to 1.87–1.95 in <abbrev xmlns:xlink="http://www.w3.org/1999/xlink" xlink:title="Standard length" id="ABBRID0EISAG" xlink:type="simple">SL</abbrev>), and shorter pelvic-fin spine (3.63–4.07 in <abbrev xmlns:xlink="http://www.w3.org/1999/xlink" xlink:title="Standard length" id="ABBRID0EPSAG" xlink:type="simple">SL</abbrev>, compared to 4.21–4.33 in <abbrev xmlns:xlink="http://www.w3.org/1999/xlink" xlink:title="Standard length" id="ABBRID0EWSAG" xlink:type="simple">SL</abbrev>). There are also <!--PageBreak--><!--PageBreak--><!--PageBreak-->several differences in life color between the two species. In particular, <italic><tp:taxon-name><tp:taxon-name-part taxon-name-part-type="genus">Prognathodes</tp:taxon-name-part> <tp:taxon-name-part taxon-name-part-type="species">guezei</tp:taxon-name-part></tp:taxon-name></italic> (Figure <xref ref-type="fig" rid="F6">6</xref>) has more pronounced and discrete yellow bars on the body between the black bands, compared with more diffuse and paler yellow in <italic><tp:taxon-name><tp:taxon-name-part taxon-name-part-type="genus">Prognathodes</tp:taxon-name-part> <tp:taxon-name-part taxon-name-part-type="species">basabei</tp:taxon-name-part></tp:taxon-name></italic>. As with the Palau species, the anterior edge of the second black band of the <italic><tp:taxon-name><tp:taxon-name-part taxon-name-part-type="genus">Prognathodes</tp:taxon-name-part> <tp:taxon-name-part taxon-name-part-type="species">guezei</tp:taxon-name-part></tp:taxon-name></italic> originates at the third dorsal-fin spine, whereas this band originates on the fourth dorsal-fin spine in <italic><tp:taxon-name><tp:taxon-name-part taxon-name-part-type="genus">Prognathodes</tp:taxon-name-part> <tp:taxon-name-part taxon-name-part-type="species">basabei</tp:taxon-name-part></tp:taxon-name></italic>, and the two black bands on the body of <italic><tp:taxon-name><tp:taxon-name-part taxon-name-part-type="genus">Prognathodes</tp:taxon-name-part> <tp:taxon-name-part taxon-name-part-type="species">guezei</tp:taxon-name-part></tp:taxon-name></italic> taper even more substantially than they do in the Palau species, with the dorsal end of the posterior band in <italic><tp:taxon-name><tp:taxon-name-part taxon-name-part-type="genus">Prognathodes</tp:taxon-name-part> <tp:taxon-name-part taxon-name-part-type="species">guezei</tp:taxon-name-part></tp:taxon-name></italic> covering the last five dorsal-fin spines, compared with the last four dorsal-fin spines on <italic><tp:taxon-name><tp:taxon-name-part taxon-name-part-type="genus">Prognathodes</tp:taxon-name-part> <tp:taxon-name-part taxon-name-part-type="species">basabei</tp:taxon-name-part></tp:taxon-name></italic>. Also, the orangish coloration on the pelvic fins and posterior margin of the soft dorsal and anal fins of <italic><tp:taxon-name><tp:taxon-name-part taxon-name-part-type="genus">Prognathodes</tp:taxon-name-part> <tp:taxon-name-part taxon-name-part-type="species">guezei</tp:taxon-name-part></tp:taxon-name></italic> are much paler and yellowish than in <italic><tp:taxon-name><tp:taxon-name-part taxon-name-part-type="genus">Prognathodes</tp:taxon-name-part> <tp:taxon-name-part taxon-name-part-type="species">basabei</tp:taxon-name-part></tp:taxon-name></italic>.</p></tp:treatment-sec><tp:treatment-sec sec-type="Genetic comparisons" id="SECID0E6VAG"><title>Genetic comparisons.</title><p>Genetic comparisons provide another compelling justification for regarding <italic><tp:taxon-name><tp:taxon-name-part taxon-name-part-type="genus">Prognathodes</tp:taxon-name-part> <tp:taxon-name-part taxon-name-part-type="species">basabei</tp:taxon-name-part></tp:taxon-name></italic> as distinct from the Palau species. The vertebrate mtDNA barcode (cytochrome oxidase I) sequences obtained from the holotype and two paratypes of <italic><tp:taxon-name><tp:taxon-name-part taxon-name-part-type="genus">Prognathodes</tp:taxon-name-part> <tp:taxon-name-part taxon-name-part-type="species">basabei</tp:taxon-name-part></tp:taxon-name></italic>, compared to specimens of <italic><tp:taxon-name><tp:taxon-name-part taxon-name-part-type="genus">Prognathodes</tp:taxon-name-part></tp:taxon-name></italic> sp. collected in Palau, reveal 8% uncorrected sequence divergence. This is consistent with species-level divergences in other fish taxa (<xref ref-type="bibr" rid="B13">Johns and Avise 1998</xref>, <xref ref-type="bibr" rid="B4">Bellwood et al. 2004</xref>, <xref ref-type="bibr" rid="B7">Fessler and Westneat 2007</xref>, <xref ref-type="bibr" rid="B26">Randall and Rocha 2009</xref>, <xref ref-type="bibr" rid="B29">Rocha 2004</xref>, <xref ref-type="bibr" rid="B30">Rocha et al. 2008</xref>). The accepted mtDNA clock rate of approximately 2% per million years in fishes (<xref ref-type="bibr" rid="B5">Bowen et al. 2001</xref>, <xref ref-type="bibr" rid="B28">Reece et al. 2010</xref>) indicates divergence between these species on the order of 4 million years.</p><p>No tissue samples or DNA sequences have been reported for <italic><tp:taxon-name><tp:taxon-name-part taxon-name-part-type="genus">Prognathodes</tp:taxon-name-part> <tp:taxon-name-part taxon-name-part-type="species">guezei</tp:taxon-name-part></tp:taxon-name></italic>, but given the geographic distributions of <italic><tp:taxon-name><tp:taxon-name-part taxon-name-part-type="genus">Prognathodes</tp:taxon-name-part> <tp:taxon-name-part taxon-name-part-type="species">guezei</tp:taxon-name-part></tp:taxon-name></italic> in the western Indian Ocean, the Palau species, and <italic><tp:taxon-name><tp:taxon-name-part taxon-name-part-type="genus">Prognathodes</tp:taxon-name-part> <tp:taxon-name-part taxon-name-part-type="species">basabei</tp:taxon-name-part></tp:taxon-name></italic>, we anticipate that the genetic divergence between <italic><tp:taxon-name><tp:taxon-name-part taxon-name-part-type="genus">Prognathodes</tp:taxon-name-part> <tp:taxon-name-part taxon-name-part-type="species">basabei</tp:taxon-name-part></tp:taxon-name></italic> and <italic><tp:taxon-name><tp:taxon-name-part taxon-name-part-type="genus">Prognathodes</tp:taxon-name-part> <tp:taxon-name-part taxon-name-part-type="species">guezei</tp:taxon-name-part></tp:taxon-name></italic> will prove to be even deeper than that between <italic><tp:taxon-name><tp:taxon-name-part taxon-name-part-type="genus">Prognathodes</tp:taxon-name-part> <tp:taxon-name-part taxon-name-part-type="species">basabei</tp:taxon-name-part></tp:taxon-name></italic> and the Palau species.</p><!--PageBreak--></tp:treatment-sec><tp:treatment-sec sec-type="discussion" id="SECID0ED1AG"><title>Discussion.</title><p>
            <italic><tp:taxon-name><tp:taxon-name-part taxon-name-part-type="genus">Prognathodes</tp:taxon-name-part> <tp:taxon-name-part taxon-name-part-type="species">basabei</tp:taxon-name-part></tp:taxon-name></italic> is an example of the conspicuous new fish species that have been discovered on deep coral reefs over the past two decades, mostly involving the use of modern mixed-gas closed-circuit rebreather diving technology (<xref ref-type="bibr" rid="B21">Pyle 1996</xref>, <xref ref-type="bibr" rid="B22">2000</xref>). There has been increased attention focused on mesophotic coral ecosystems (<abbrev xmlns:xlink="http://www.w3.org/1999/xlink" xlink:title="Mesophotic Coral Ecosystems" id="ABBRID0E21AG" xlink:type="simple">MCEs</abbrev>), coral-reef habitat at depths of approximately 30–150 m in tropical regions worldwide (<xref ref-type="bibr" rid="B10">Hinderstein et al. 2010</xref>, <xref ref-type="bibr" rid="B2">Baker et al. 2016</xref>).</p><p>One particularly unusual characteristic of this species is the tendency for it to be found in groups of three individuals. Although <xref ref-type="bibr" rid="B23">Pyle and Chave (1994)</xref> reported that most videotaped observations from submersibles involved apparent pairs or solitary individuals, in most cases these observations were incidental to the research focus on the submersible dives, so no concerted effort was made to determine the total number of individuals at each sighting. Every observation of adults of this species by the authors during mixed-gas dives in both the main Hawaiian Islands and <abbrev xmlns:xlink="http://www.w3.org/1999/xlink" xlink:title="Northwestern Hawaiian Islands" id="ABBRID0EN2AG" xlink:type="simple">NWHI</abbrev> (nearly two dozen instances), as well as observations by RLP during several submersible dives off south O‘ahu in 2011, involved groups of three individuals; the only exception was the solitary juvenile observed by RLP in 1998. Only two individuals of the Palau species were observed together, and none of the approximately ten individuals of <italic><tp:taxon-name><tp:taxon-name-part taxon-name-part-type="genus">Prognathodes</tp:taxon-name-part> <tp:taxon-name-part taxon-name-part-type="species">guezei</tp:taxon-name-part></tp:taxon-name></italic> observed by RLP at depths of 115–120 m off Sodwana Bay in 2011 were found in a group of three. Butterflyfishes (<tp:taxon-name><tp:taxon-name-part taxon-name-part-type="family">Chaetodontidae</tp:taxon-name-part></tp:taxon-name>) in general are known to display a variety of social and mating systems, including monogamous pairs, harems, and schools (<xref ref-type="bibr" rid="B27">Reese 1975</xref>, <xref ref-type="bibr" rid="B34">Yabuta and Berumen 2013</xref>). Territoriality and the distribution of food resources are important determinants of these social systems (<xref ref-type="bibr" rid="B11">Hourigan 1988</xref>, <xref ref-type="bibr" rid="B20">Pratchett et al. 2013</xref>). Groups of three individuals as a primary social grouping have not been noted in other chaetodontid species. The six type specimens of <italic><tp:taxon-name><tp:taxon-name-part taxon-name-part-type="genus">Prognathodes</tp:taxon-name-part> <tp:taxon-name-part taxon-name-part-type="species">basabei</tp:taxon-name-part></tp:taxon-name></italic> were found as two groups of three individuals. In both cases, the groupings included a single female and two males. More samples are necessary to determine whether such associations represent loose social groupings, territorial behavior, a mating system, or coincidence.</p><p>Another interesting aspect of this new species is the strikingly similar color pattern it shares with both the Palau species, and with <italic><tp:taxon-name><tp:taxon-name-part taxon-name-part-type="genus">Prognathodes</tp:taxon-name-part> <tp:taxon-name-part taxon-name-part-type="species">guezei</tp:taxon-name-part></tp:taxon-name></italic>, in contrast to the deep genetic divergence that exists between the Hawaiian and Palauan specimens. It will be interesting to compare the genetics of <italic><tp:taxon-name><tp:taxon-name-part taxon-name-part-type="genus">Prognathodes</tp:taxon-name-part> <tp:taxon-name-part taxon-name-part-type="species">guezei</tp:taxon-name-part></tp:taxon-name></italic> once tissue samples can be obtained, and as previously noted, we expect the genetic divergence to be similarly deep. A more thorough analysis and discussion of genetic comparisons between <italic><tp:taxon-name><tp:taxon-name-part taxon-name-part-type="genus">Prognathodes</tp:taxon-name-part> <tp:taxon-name-part taxon-name-part-type="species">basabei</tp:taxon-name-part></tp:taxon-name></italic> and the Palauan species will be included in the forthcoming description of the latter species.</p><p>
            <italic><tp:taxon-name><tp:taxon-name-part taxon-name-part-type="genus">Prognathodes</tp:taxon-name-part> <tp:taxon-name-part taxon-name-part-type="species">basabei</tp:taxon-name-part></tp:taxon-name></italic> is the twelfth recognized member of the genus, a group generally inhabiting deeper habitats than most other chaetodontid species. <xref ref-type="bibr" rid="B18">Nalbant (1995)</xref> suggested that the group may have an antitropical distribution, which would apply to <italic><tp:taxon-name><tp:taxon-name-part taxon-name-part-type="genus">Prognathodes</tp:taxon-name-part> <tp:taxon-name-part taxon-name-part-type="species">basabei</tp:taxon-name-part></tp:taxon-name></italic> in Hawai‘i and <italic><tp:taxon-name><tp:taxon-name-part taxon-name-part-type="genus">Prognathodes</tp:taxon-name-part> <tp:taxon-name-part taxon-name-part-type="species">guezei</tp:taxon-name-part></tp:taxon-name></italic> in the southwest Indian Ocean, but less so in light of the undescribed species in Palau. One potential explanation for such disjunct distributions is that these are relics of a once more widely distributed genus (paleoendemics; <xref ref-type="bibr" rid="B3">Bellwood and Meyer 2009</xref>). Another, perhaps more likely explanation is that the dearth of mesophotic exploration across the tropical central and western Pacific and Indian Oceans has left significant gaps in our understanding of <italic><tp:taxon-name><tp:taxon-name-part taxon-name-part-type="genus">Prognathodes</tp:taxon-name-part></tp:taxon-name></italic> distribution, and that additional populations and species await discovery.</p><!--PageBreak--></tp:treatment-sec><ref-list><ref id="B1"><mixed-citation xmlns:xlink="http://www.w3.org/1999/xlink" xlink:type="simple">
          <person-group><name name-style="western"><surname>Allen</surname><given-names>GR</given-names></name><name name-style="western"><surname>Steene</surname><given-names>R</given-names></name><name name-style="western"><surname>Allen</surname><given-names>M</given-names></name></person-group> (<year>1998</year>) <source>A guide to Angelfishes and Butterflyfishes</source>. <publisher-name>Odyssey Publishing</publisher-name>, <size units="page">250 pp</size>.</mixed-citation></ref><ref id="B25"><mixed-citation xmlns:xlink="http://www.w3.org/1999/xlink" xlink:type="simple">
          <person-group><name name-style="western"><surname>Randall</surname><given-names>JE</given-names></name></person-group> (<year>2007</year>) <source>Reef and shore fishes of the Hawaiian Islands.</source> <publisher-name>University of Hawaii Sea Grant College Program</publisher-name>, <publisher-loc>Honolulu</publisher-loc>, <size units="page">546 pp</size>.</mixed-citation></ref><ref id="B31"><mixed-citation xmlns:xlink="http://www.w3.org/1999/xlink" xlink:type="simple">
          <person-group><name name-style="western"><surname>Smith</surname><given-names>WL</given-names></name><name name-style="western"><surname>Webb</surname><given-names>JL</given-names></name><name name-style="western"><surname>Blum</surname><given-names>SD</given-names></name></person-group> (<year>2003</year>) <article-title>The evolution of the laterophysic connection with a revised phylogeny and taxonomy of butterflyfishes (<tp:taxon-name><tp:taxon-name-part taxon-name-part-type="subclass">Teleostei</tp:taxon-name-part></tp:taxon-name>: <tp:taxon-name><tp:taxon-name-part taxon-name-part-type="family">Chaetodontidae</tp:taxon-name-part></tp:taxon-name>).</article-title> <source>Cladistics</source> <volume>19</volume>: <fpage>287</fpage>–<lpage>306</lpage>. doi: <ext-link xlink:type="simple" ext-link-type="doi" xlink:href="10.1111/j.1096-0031.2003.tb00374.x">10.1111/j.1096-0031.2003.tb00374.x</ext-link></mixed-citation></ref><ref id="B24"><mixed-citation xmlns:xlink="http://www.w3.org/1999/xlink" xlink:type="simple">
          <person-group><name name-style="western"><surname>Randall</surname><given-names>JE</given-names></name><name name-style="western"><surname>Lobel</surname><given-names>PS</given-names></name><name name-style="western"><surname>Chave</surname><given-names>EH</given-names></name></person-group> (<year>1985</year>) <article-title>Annotated checklist of the fishes of Johnston Island.</article-title> <source>Pacific Science</source> <volume>39</volume>(<issue>1</issue>): <fpage>24</fpage>–<lpage>80</lpage>. <ext-link xlink:type="simple" ext-link-type="uri" xlink:href="http://hdl.handle.net/10125/510">http://hdl.handle.net/10125/510</ext-link></mixed-citation></ref><ref id="B33"><mixed-citation xmlns:xlink="http://www.w3.org/1999/xlink" xlink:type="simple">
          <person-group><name name-style="western"><surname>Wagner</surname><given-names>D</given-names></name><name name-style="western"><surname>Kosaki</surname><given-names>RK</given-names></name><name name-style="western"><surname>Spalding</surname><given-names>HL</given-names></name><name name-style="western"><surname>Whitton</surname><given-names>RK</given-names></name><name name-style="western"><surname>Pyle</surname><given-names>RL</given-names></name><name name-style="western"><surname>Sherwood</surname><given-names>AR</given-names></name><name name-style="western"><surname>Tsuda</surname><given-names>RT</given-names></name><name name-style="western"><surname>Calcinai</surname><given-names>B</given-names></name></person-group> (<year>2014</year>) <article-title>Mesophotic surveys of the flora and fauna at Johnston Atoll, Central Pacific Ocean.</article-title> <source>Marine Biodiversity Records</source> <year>2014</year>: <volume>7</volume>: <elocation-id>e68</elocation-id>. doi: <ext-link xlink:type="simple" ext-link-type="doi" xlink:href="10.1017/S1755267214000785">10.1017/S1755267214000785</ext-link></mixed-citation></ref><ref id="B21"><mixed-citation xmlns:xlink="http://www.w3.org/1999/xlink" xlink:type="simple">
          <person-group><name name-style="western"><surname>Pyle</surname><given-names>RL</given-names></name></person-group> (<year>1996</year>) <article-title>Exploring deep coral reefs: How much coral reef biodiversity are we missing?</article-title> <source>Global Biodiversity</source> <volume>6</volume>: <fpage>3</fpage>–<lpage>7</lpage>.</mixed-citation></ref><ref id="B15"><mixed-citation xmlns:xlink="http://www.w3.org/1999/xlink" xlink:type="simple">
          <person-group><name name-style="western"><surname>Kane</surname><given-names>C</given-names></name><name name-style="western"><surname>Kosaki</surname><given-names>RK</given-names></name><name name-style="western"><surname>Wagner</surname><given-names>D</given-names></name></person-group> (<year>2014</year>) <article-title>High levels of mesophotic reef fish endemism in the Northwestern Hawaiian Islands.</article-title> <source>Bulletin of Marine Science</source> <volume>90</volume>: <fpage>693</fpage>–<lpage>703</lpage>. doi: <ext-link xlink:type="simple" ext-link-type="doi" xlink:href="10.5343/bms.2013.1053">10.5343/bms.2013.1053</ext-link></mixed-citation></ref><ref id="B16"><mixed-citation xmlns:xlink="http://www.w3.org/1999/xlink" xlink:type="simple">
          <person-group><name name-style="western"><surname>Kosaki</surname><given-names>RK</given-names></name><name name-style="western"><surname>Pyle</surname><given-names>RL</given-names></name><name name-style="western"><surname>Leonard</surname><given-names>JC</given-names></name><name name-style="western"><surname>Hauk</surname><given-names>BB</given-names></name><name name-style="western"><surname>Whitton</surname><given-names>RK</given-names></name><name name-style="western"><surname>Wagner</surname><given-names>D</given-names></name></person-group> (<year>2016</year>) <article-title>100% endemism in mesophotic reef fish assemblages at Kure Atoll, Hawaiian Islands.</article-title> <source>Marine Biodiversity</source> <volume>2016</volume>: <fpage>1</fpage>–<lpage>2</lpage>. doi: <ext-link xlink:type="simple" ext-link-type="doi" xlink:href="10.1007/s12526-016-0510-5">10.1007/s12526-016-0510-5</ext-link></mixed-citation></ref><ref id="B23"><mixed-citation xmlns:xlink="http://www.w3.org/1999/xlink" xlink:type="simple">
          <person-group><name name-style="western"><surname>Pyle</surname><given-names>RL</given-names></name><name name-style="western"><surname>Chave</surname><given-names>EH</given-names></name></person-group> (<year>1994</year>) <article-title>First record of the Chaetodontid Genus <italic><tp:taxon-name><tp:taxon-name-part taxon-name-part-type="genus">Prognathodes</tp:taxon-name-part></tp:taxon-name></italic> from the Hawaiian Islands.</article-title> <source>Pacific Science</source> <volume>48</volume>(<issue>1</issue>): <fpage>90</fpage>–<lpage>93</lpage>. <ext-link xlink:type="simple" ext-link-type="uri" xlink:href="http://hdl.handle.net/10125/2200">http://hdl.handle.net/10125/2200</ext-link></mixed-citation></ref><ref id="B13"><mixed-citation xmlns:xlink="http://www.w3.org/1999/xlink" xlink:type="simple">
          <person-group><name name-style="western"><surname>Johns</surname><given-names>GC</given-names></name><name name-style="western"><surname>Avise</surname><given-names>JC</given-names></name></person-group> (<year>1998</year>) <article-title>A comparative summary of genetic distances in the vertebrates from the mitochondrial cytochrome <italic>b</italic> gene.</article-title> <source>Molecular Biology and Evolution</source> <volume>15</volume>: <fpage>1481</fpage>–<lpage>1490</lpage>. doi: <ext-link xlink:type="simple" ext-link-type="doi" xlink:href="10.1093/oxfordjournals.molbev.a025875">10.1093/oxfordjournals.molbev.a025875</ext-link></mixed-citation></ref><ref id="B4"><mixed-citation xmlns:xlink="http://www.w3.org/1999/xlink" xlink:type="simple">
          <person-group><name name-style="western"><surname>Bellwood</surname><given-names>DR</given-names></name><name name-style="western"><surname>van Herwerden</surname><given-names>L</given-names></name><name name-style="western"><surname>Konow</surname><given-names>N</given-names></name></person-group> (<year>2004</year>) <article-title>Evolution and biogeography of marine angelfishes (<tp:taxon-name><tp:taxon-name-part taxon-name-part-type="genus">Pisces</tp:taxon-name-part></tp:taxon-name>: <tp:taxon-name><tp:taxon-name-part taxon-name-part-type="family">Pomacanthidae</tp:taxon-name-part></tp:taxon-name>).</article-title> <source>Molecular Phylogenetics and Evolution</source> <volume>33</volume>: <fpage>140</fpage>–<lpage>155</lpage>. doi: <ext-link xlink:type="simple" ext-link-type="doi" xlink:href="10.1016/j.ympev.2004.04.015">10.1016/j.ympev.2004.04.015</ext-link></mixed-citation></ref><ref id="B7"><mixed-citation xmlns:xlink="http://www.w3.org/1999/xlink" xlink:type="simple">
          <person-group><name name-style="western"><surname>Fessler</surname><given-names>JL</given-names></name><name name-style="western"><surname>Westneat</surname><given-names>MW</given-names></name></person-group> (<year>2007</year>) <article-title>Molecular phylogenetics of the butterflyfishes (<tp:taxon-name><tp:taxon-name-part taxon-name-part-type="family">Chaetodontidae</tp:taxon-name-part></tp:taxon-name>): Taxonomy and biogeography of a global coral reef fish family.</article-title> <source>Molecular Phylogenetics and Evolution</source> <volume>45</volume>: <fpage>50</fpage>–<lpage>68</lpage>. doi: <ext-link xlink:type="simple" ext-link-type="doi" xlink:href="10.1016/j.ympev.2007.05.018">10.1016/j.ympev.2007.05.018</ext-link></mixed-citation></ref><ref id="B26"><mixed-citation xmlns:xlink="http://www.w3.org/1999/xlink" xlink:type="simple">
          <person-group><name name-style="western"><surname>Randall</surname><given-names>JE</given-names></name><name name-style="western"><surname>Rocha</surname><given-names>LA</given-names></name></person-group> (<year>2009</year>) <article-title><italic><tp:taxon-name><tp:taxon-name-part taxon-name-part-type="genus">Chaetodontoplus</tp:taxon-name-part> <tp:taxon-name-part taxon-name-part-type="species">poliourus</tp:taxon-name-part></tp:taxon-name></italic>, A new angelfish (<tp:taxon-name><tp:taxon-name-part taxon-name-part-type="order">Perciformes</tp:taxon-name-part></tp:taxon-name>: <tp:taxon-name><tp:taxon-name-part taxon-name-part-type="family">Pomacanthidae</tp:taxon-name-part></tp:taxon-name>) from the tropical western Atlantic.</article-title> <source>The Raffles Bulletin of Zoology</source> <volume>57</volume>(<issue>2</issue>): <fpage>511</fpage>–<lpage>520</lpage>. <ext-link xlink:type="simple" ext-link-type="uri" xlink:href="http://lkcnhm.nus.edu.sg/nus/pdf/PUBLICATION/Raffles%20Bulletin%20of%20Zoology/Past%20Volumes/RBZ%2057(2)/57rbz511-520.pdf">http://lkcnhm.nus.edu.sg/nus/pdf/PUBLICATION/Raffles%20Bulletin%20of%20Zoology/Past%20Volumes/RBZ%2057(2)/57rbz511-520.pdf</ext-link></mixed-citation></ref><ref id="B29"><mixed-citation xmlns:xlink="http://www.w3.org/1999/xlink" xlink:type="simple">
          <person-group><name name-style="western"><surname>Rocha</surname><given-names>LA</given-names></name></person-group> (<year>2004</year>) <article-title>Mitochondrial DNA and color pattern variation in three western Atlantic <italic><tp:taxon-name><tp:taxon-name-part taxon-name-part-type="genus">Halichoeres</tp:taxon-name-part></tp:taxon-name></italic> (<tp:taxon-name><tp:taxon-name-part taxon-name-part-type="family">Labridae</tp:taxon-name-part></tp:taxon-name>), with the revalidation of two species.</article-title> <source>Copeia</source> <volume>4</volume>: <fpage>770</fpage>–<lpage>782</lpage>. doi: <ext-link xlink:type="simple" ext-link-type="doi" xlink:href="10.1643/CG-04-106">10.1643/CG-04-106</ext-link></mixed-citation></ref><ref id="B30"><mixed-citation xmlns:xlink="http://www.w3.org/1999/xlink" xlink:type="simple">
          <person-group><name name-style="western"><surname>Rocha</surname><given-names>LA</given-names></name><name name-style="western"><surname>Lindeman</surname><given-names>KC</given-names></name><name name-style="western"><surname>Rocha</surname><given-names>CR</given-names></name><name name-style="western"><surname>Lessios</surname><given-names>HA</given-names></name></person-group> (<year>2008</year>) <article-title>Historical biogeography and speciation in the reef fish genus <italic><tp:taxon-name><tp:taxon-name-part taxon-name-part-type="genus">Haemulon</tp:taxon-name-part></tp:taxon-name></italic> (<tp:taxon-name><tp:taxon-name-part taxon-name-part-type="subclass">Teleostei</tp:taxon-name-part></tp:taxon-name>: <tp:taxon-name><tp:taxon-name-part taxon-name-part-type="family">Haemulidae</tp:taxon-name-part></tp:taxon-name>).</article-title> <source>Molecular Phylogenetics and Evolution</source> <volume>48</volume>: <fpage>91</fpage>–<lpage>928</lpage>. doi: <ext-link xlink:type="simple" ext-link-type="doi" xlink:href="10.1016/j.ympev.2008.05.024">10.1016/j.ympev.2008.05.024</ext-link></mixed-citation></ref><ref id="B5"><mixed-citation xmlns:xlink="http://www.w3.org/1999/xlink" xlink:type="simple">
          <person-group><name name-style="western"><surname>Bowen</surname><given-names>BW</given-names></name><name name-style="western"><surname>Bass</surname><given-names>AL</given-names></name><name name-style="western"><surname>Rocha</surname><given-names>LA</given-names></name><name name-style="western"><surname>Grant</surname><given-names>WS</given-names></name><name name-style="western"><surname>Robertson</surname><given-names>DR</given-names></name></person-group> (<year>2001</year>) <article-title>Phylogeography of the trumpetfish (<italic><tp:taxon-name><tp:taxon-name-part taxon-name-part-type="genus">Aulostomus</tp:taxon-name-part></tp:taxon-name></italic> spp.): ring species complex on a global scale.</article-title> <source>Evolution</source> <volume>55</volume>: <fpage>1029</fpage>–<lpage>1039</lpage>. doi: <ext-link xlink:type="simple" ext-link-type="doi" xlink:href="10.1554/0014-3820(2001)055[1029:POTTAR]2.0.CO;2">10.1554/0014-3820(2001)055[1029:POTTAR]2.0.CO;2</ext-link></mixed-citation></ref><ref id="B28"><mixed-citation xmlns:xlink="http://www.w3.org/1999/xlink" xlink:type="simple">
          <person-group><name name-style="western"><surname>Reece</surname><given-names>JS</given-names></name><name name-style="western"><surname>Bowen</surname><given-names>BW</given-names></name><name name-style="western"><surname>Smith</surname><given-names>DG</given-names></name><name name-style="western"><surname>Larson</surname><given-names>AF</given-names></name></person-group> (<year>2010</year>) <article-title>Molecular phylogenetics of moray eels (<tp:taxon-name><tp:taxon-name-part taxon-name-part-type="family">Muraenidae</tp:taxon-name-part></tp:taxon-name>) demonstrates multiple origins of a shell-crushing jaw (<italic><tp:taxon-name><tp:taxon-name-part taxon-name-part-type="genus">Gymnomuraena</tp:taxon-name-part></tp:taxon-name></italic>, <italic><tp:taxon-name><tp:taxon-name-part taxon-name-part-type="genus">Echidna</tp:taxon-name-part></tp:taxon-name></italic>) and multiple colonizations of the Atlantic Ocean.</article-title> <source>Molecular Phylogenetics and Evolution</source> <volume>57</volume>: <fpage>829</fpage>–<lpage>835</lpage>. doi: <ext-link xlink:type="simple" ext-link-type="doi" xlink:href="10.1016/j.ympev.2010.07.013">10.1016/j.ympev.2010.07.013</ext-link></mixed-citation></ref><ref id="B22"><mixed-citation xmlns:xlink="http://www.w3.org/1999/xlink" xlink:type="simple">
          <person-group><name name-style="western"><surname>Pyle</surname><given-names>RL</given-names></name></person-group> (<year>2000</year>) <article-title>Assessing undiscovered fish biodiversity on deep coral reefs using advanced self-contained diving technology.</article-title> <source>Marine Technology Society Journal</source> <volume>34</volume>: <fpage>82</fpage>–<lpage>91</lpage>. doi: <ext-link xlink:type="simple" ext-link-type="doi" xlink:href="10.4031/MTSJ.34.4.11">10.4031/MTSJ.34.4.11</ext-link></mixed-citation></ref><ref id="B10"><mixed-citation xmlns:xlink="http://www.w3.org/1999/xlink" xlink:type="simple">
          <person-group><name name-style="western"><surname>Hinderstein</surname><given-names>LM</given-names></name><name name-style="western"><surname>Marr</surname><given-names>JCA</given-names></name><name name-style="western"><surname>Martinez</surname><given-names>FA</given-names></name><name name-style="western"><surname>Dowgiallo</surname><given-names>MJ</given-names></name><name name-style="western"><surname>Puglise</surname><given-names>KA</given-names></name><name name-style="western"><surname>Pyle</surname><given-names>RL</given-names></name><name name-style="western"><surname>Zawada</surname><given-names>DG</given-names></name><name name-style="western"><surname>Appeldoorn</surname><given-names>R</given-names></name></person-group> (<year>2010</year>) <article-title>Mesophotic coral ecosystems: characterization, ecology, and management.</article-title> <source>Coral Reefs</source> <volume>29</volume>: <fpage>247</fpage>–<lpage>251</lpage>. doi: <ext-link xlink:type="simple" ext-link-type="doi" xlink:href="10.1007/s00338-010-0614-5">10.1007/s00338-010-0614-5</ext-link></mixed-citation></ref><ref id="B2"><mixed-citation xmlns:xlink="http://www.w3.org/1999/xlink" xlink:type="simple">
          <person-group><name name-style="western"><surname>Baker</surname><given-names>EK</given-names></name><name name-style="western"><surname>Puglise</surname><given-names>KA</given-names></name><name name-style="western"><surname>Harris</surname><given-names>PT</given-names></name></person-group> (<role>Eds</role>) (<year>2016</year>) <article-title>Mesophotic coral ecosystems – A lifeboat for coral reefs?</article-title> <source>The United Nations Environment Programme and GRID-Arendal, Nairobi and Arendal</source>, <size units="page">98 pp</size>. <ext-link xlink:type="simple" ext-link-type="uri" xlink:href="http://apps.unep.org/publications/pmtdocuments/-Mesophotic_Coral_Ecosystems__A_lifeboat_for_coral_reefs_-2016Mesoreport_finaldraft.pdf.pdf">http://apps.unep.org/publications/pmtdocuments/-Mesophotic_Coral_Ecosystems__A_lifeboat_for_coral_reefs_-2016Mesoreport_finaldraft.pdf.pdf</ext-link></mixed-citation></ref><ref id="B27"><mixed-citation xmlns:xlink="http://www.w3.org/1999/xlink" xlink:type="simple">
          <person-group><name name-style="western"><surname>Reese</surname><given-names>ES</given-names></name></person-group> (<year>1975</year>) <article-title>A comparative study of the social behavior and related ecology of reef fishes of the family <tp:taxon-name><tp:taxon-name-part taxon-name-part-type="family">Chaetodontidae</tp:taxon-name-part></tp:taxon-name>.</article-title> <source>Ethology</source> <volume>37</volume>(<issue>1</issue>): <fpage>37</fpage>–<lpage>61</lpage>. doi: <ext-link xlink:type="simple" ext-link-type="doi" xlink:href="10.1111/j.1439-0310.1975.tb01126.x">10.1111/j.1439-0310.1975.tb01126.x</ext-link></mixed-citation></ref><ref id="B34"><mixed-citation xmlns:xlink="http://www.w3.org/1999/xlink" xlink:type="simple">
          <person-group><name name-style="western"><surname>Yabuta</surname><given-names>S</given-names></name><name name-style="western"><surname>Berumen</surname><given-names>ML</given-names></name></person-group> (<year>2013</year>) <article-title>Social structure and spawning behavior of <italic><tp:taxon-name><tp:taxon-name-part taxon-name-part-type="genus">Chaetodon</tp:taxon-name-part></tp:taxon-name></italic> butterflyfishes.</article-title> In: <person-group><name name-style="western"><surname>Pratchett</surname><given-names>MS</given-names></name><name name-style="western"><surname>Berumen</surname><given-names>ML</given-names></name><name name-style="western"><surname>Kapoor</surname><given-names>BG</given-names></name></person-group> (<role>Eds</role>) <source>Biology of Butterflyfishes</source>. <publisher-name>CRC Press</publisher-name>, <publisher-loc>Boca Raton</publisher-loc>, <fpage>200</fpage>–<lpage>225</lpage>. doi: <ext-link xlink:type="simple" ext-link-type="doi" xlink:href="10.1201/b15458-9">10.1201/b15458-9</ext-link></mixed-citation></ref><ref id="B11"><mixed-citation xmlns:xlink="http://www.w3.org/1999/xlink" xlink:type="simple">
          <person-group><name name-style="western"><surname>Hourigan</surname><given-names>TF</given-names></name></person-group> (<year>1988</year>) <article-title>Environmental determinants of butterflyfish social systems.</article-title> <source>Environmental Biology of Fishes</source> <volume>25</volume>(<issue>1</issue>): <fpage>61</fpage>–<lpage>78</lpage>. doi: <ext-link xlink:type="simple" ext-link-type="doi" xlink:href="10.1007/BF00002201">10.1007/BF00002201</ext-link></mixed-citation></ref><ref id="B20"><mixed-citation xmlns:xlink="http://www.w3.org/1999/xlink" xlink:type="simple">
          <person-group><name name-style="western"><surname>Pratchett</surname><given-names>MS</given-names></name><name name-style="western"><surname>Berumen</surname><given-names>ML</given-names></name><name name-style="western"><surname>Kapoor</surname><given-names>BB</given-names></name></person-group> (<role>Eds</role>) (<year>2013</year>) <source>Biology of Butterflyfishes.</source> <publisher-name>CRC Press</publisher-name>, <publisher-loc>Boca Raton FL</publisher-loc>, <size units="page">352 pp</size>.</mixed-citation></ref><ref id="B18"><mixed-citation xmlns:xlink="http://www.w3.org/1999/xlink" xlink:type="simple">
          <person-group><name name-style="western"><surname>Nalbant</surname><given-names>G</given-names></name></person-group> (<year>1995</year>) <article-title>The genus <italic><tp:taxon-name><tp:taxon-name-part taxon-name-part-type="genus">Prognathodes</tp:taxon-name-part></tp:taxon-name></italic> (<tp:taxon-name><tp:taxon-name-part taxon-name-part-type="genus">Pisces</tp:taxon-name-part></tp:taxon-name> : <tp:taxon-name><tp:taxon-name-part taxon-name-part-type="family">Chaetodontidae</tp:taxon-name-part></tp:taxon-name>) in eastern Pacific Ocean (Baja California – Galapagos) with discussion on the phylogeny of the group.</article-title> <source>Travaux du Muséum d’Histoire Naturelle ‘Grigore Antipa’</source> <volume>35</volume>: <fpage>497</fpage>–<lpage>526</lpage>.</mixed-citation></ref><ref id="B3"><mixed-citation xmlns:xlink="http://www.w3.org/1999/xlink" xlink:type="simple">
          <person-group><name name-style="western"><surname>Bellwood</surname><given-names>DR</given-names></name><name name-style="western"><surname>Meyer</surname><given-names>CP</given-names></name></person-group> (<year>2009</year>) <article-title>Searching for heat in a marine biodiversity hotspot.</article-title> <source>Journal of Biogeography</source> <volume>36</volume>: <fpage>569</fpage>–<lpage>576</lpage>. doi: <ext-link xlink:type="simple" ext-link-type="doi" xlink:href="10.1111/j.1365-2699.2008.02029.x">10.1111/j.1365-2699.2008.02029.x</ext-link></mixed-citation></ref></ref-list></tp:taxon-treatment>
